# Supplementary material for: Changes in Coleopteran assemblages over a successional chronosequence in a Mexican tropical dry forest
Source: PeerJ. 2023 Jul 12;11:e15712. doi: 10.7717/peerj.15712 (PMC10349555; doi:10.7717/peerj.15712)
Supplement: Supplemental Information 1 — Each data point represents abundance of each morphospecies per sampling per plot. These morphospecies abundances were used to calculate the Hill numbers, including the assigned family and trophic guild. [file peerj-11-15712-s001.xlsx]

## Sheet: Data
		Trophic guild	Herbivore	Herbivore	Herbivore	Herbivore	Herbivore	Herbivore	Saprophage	Herbivore	Saprophage	Herbivore	Herbivore	Predator	Herbivore	Predator	Herbivore	Herbivore	Herbivore	Herbivore	Herbivore	Predator	Predator	Herbivore	Herbivore	Saprophage	Herbivore	Predator	Herbivore	Predator	Predator	Herbivore	Herbivore	Predator	Herbivore	Herbivore	Herbivore	Herbivore	Herbivore	Herbivore	Saprophage	Herbivore	Herbivore	Herbivore	Herbivore	Herbivore	Herbivore	Herbivore	Herbivore
Sampling_date	Plot number	Successional stage	Chrysomelidae E1	Chrysomelidae E2	Curculionidae E3	Chrysomelidae E4	Chrysomelidae E5	Chrysomelidae E6	Corylophidae E7	Curculionidae E8	Tenebrionidae E9	Cerambycidae E10	Curculionidae E11	Lampyridae E12	Chrysomelidae E13	Carabidae E14	Curculionidae E15	Elateridae E16	Chrysomelidae E17	Chrysomelidae E19	Chrysomelidae E20	Staphylinidae E22	Coccinellidae E26	Buprestidae E27	Curculionidae E31	Erotylidae E32	Mordellidae E33	Coccinellidae E34	Chrysomelidae E35	Carabidae E36	Carabidae E38	Languiridae E39	Buprestidae E41	Lycidae E42	Chrysomelidae E43	Scolytidae E45	Zoopheridae E46	Chrysomelidae E47	Elateridae E48	Curculionidae E49	Scarabaeidae E50	Buprestidae E51	Phalacridae E52	Chrysomelidae E53	Chrysomelidae E54	Buprestidae E55	Buprestidae E58	Curculionidae E61	Curculionidae E62
2007-08-01	1	Initial	4	7	0	14	14	4	5	1	4	3	3	2	2	3	3	1	1	1	0	0	0	0	0	0	0	0	0	0	0	0	0	0	0	0	0	0	0	0	0	0	0	0	0	0	0	0	0
2007-08-01	8	Initial	0	0	0	2	2	1	0	0	0	0	0	0	0	0	0	0	0	0	0	0	0	0	0	0	0	0	0	0	0	0	0	0	0	0	0	0	3	0	1	0	0	0	0	3	1	1	0
2007-08-01	10	Initial	0	0	0	0	0	0	0	0	1	0	0	0	0	0	0	0	0	0	0	0	0	0	0	0	0	0	0	0	0	1	0	0	0	0	0	0	0	0	0	0	0	0	0	0	0	0	1
2007-09-01	1	Initial	1	1	1	1	1	1	1	1	1	1	1	1	1	1	1	1	1	1	1	1	1	1	1	1	1	1	1	1	1	1	1	1	1	1	1	1	1	1	1	1	1	1	1	1	1	1	1
2007-09-01	8	Initial	0	0	0	0	1	2	2	0	0	0	0	0	0	0	0	1	0	0	0	0	0	0	0	0	0	0	0	0	0	1	0	0	0	0	0	0	0	0	0	0	0	0	0	0	0	1	0
2007-09-01	10	Initial	0	0	0	0	0	0	0	0	0	0	0	0	0	0	0	0	0	0	0	0	0	0	0	0	0	0	0	0	0	0	0	0	0	0	0	0	0	0	0	0	0	0	0	0	0	0	0
2007-10-01	1	Initial	1	0	0	1	0	0	0	0	0	0	0	0	0	0	0	1	5	0	0	0	0	0	0	0	0	0	2	0	0	0	0	0	0	0	0	0	0	0	0	0	0	0	0	0	0	0	0
2007-10-01	8	Initial	0	0	0	0	0	0	0	0	0	0	0	0	0	0	0	0	0	0	0	0	0	0	0	0	0	0	0	0	0	0	0	0	0	0	0	0	0	0	0	0	0	0	0	0	0	0	0
2007-10-01	10	Initial	0	0	0	0	0	0	0	0	0	0	0	0	0	0	0	0	0	0	0	0	0	0	0	0	0	0	1	0	0	0	0	0	0	0	0	0	0	0	0	0	1	0	0	0	0	0	0
2007-11-01	1	Initial	0	0	0	1	0	0	0	1	0	0	0	0	0	0	0	0	0	0	0	0	0	0	0	0	0	0	0	0	0	0	0	0	0	0	0	0	0	0	0	2	0	0	0	0	0	0	0
2007-11-01	8	Initial	0	0	0	0	0	0	0	0	0	0	0	0	0	0	0	0	0	0	0	0	0	0	0	0	0	0	0	0	0	0	0	0	0	0	0	0	0	0	0	0	0	0	0	0	0	0	0
2007-11-01	10	Initial	0	0	0	0	0	0	0	0	0	0	0	0	0	0	0	0	0	1	0	0	0	0	0	1	0	0	0	0	0	0	0	0	0	0	0	0	0	0	0	0	0	0	0	0	0	0	0
2007-08-01	3	Late	0	0	1	0	0	0	0	0	0	0	0	0	0	0	0	0	0	0	0	0	0	0	0	0	0	0	0	0	1	0	1	1	2	0	0	0	0	0	0	0	0	0	0	0	0	0	0
2007-08-01	7	Late	0	0	0	1	0	2	0	0	0	0	0	0	0	0	0	1	0	0	0	0	0	0	0	0	0	0	0	0	0	0	0	1	0	0	0	0	0	0	0	0	0	0	1	1	0	0	1
2007-08-01	9	Late	0	0	0	1	3	0	0	5	0	0	2	0	0	3	0	0	0	0	0	0	0	0	0	0	0	0	0	0	0	0	0	0	0	0	0	0	0	0	0	0	0	0	0	0	0	0	0
2007-09-01	3	Late	0	0	1	0	0	0	1	0	0	0	0	0	0	0	0	0	0	0	0	0	0	0	0	0	0	0	0	0	0	0	0	0	0	0	0	0	0	0	0	0	0	0	0	0	0	0	0
2007-09-01	7	Late	0	0	0	0	0	0	1	0	0	0	0	0	0	0	0	0	0	0	0	0	0	0	0	0	0	0	0	0	0	0	0	0	0	0	0	0	0	0	6	0	0	0	0	0	0	0	0
2007-09-01	9	Late	0	0	0	0	0	0	0	0	0	0	0	0	0	0	0	0	0	0	0	0	0	0	0	0	0	0	0	0	0	0	0	0	0	0	0	0	0	0	0	0	0	0	0	0	0	0	0
2007-10-01	3	Late	0	0	0	0	0	0	0	1	0	0	0	0	0	0	0	0	0	0	0	0	0	0	0	0	0	0	0	0	0	0	0	0	0	0	0	0	0	0	0	0	0	0	0	0	0	0	0
2007-10-01	7	Late	0	0	0	0	0	0	0	0	0	0	1	0	0	0	0	0	0	0	0	0	0	0	0	0	0	0	0	0	0	0	0	0	0	0	0	0	0	0	0	0	0	0	0	0	0	2	0
2007-10-01	9	Late	0	0	0	0	0	0	0	0	0	0	1	0	0	0	0	0	0	0	0	0	0	0	0	0	0	0	0	0	0	0	0	0	0	0	0	0	0	0	0	0	0	0	0	0	0	0	0
2007-11-01	3	Late	0	0	0	0	0	0	0	0	0	0	0	0	0	0	0	0	0	0	0	0	0	0	0	0	0	0	0	0	0	0	0	0	0	0	0	0	0	0	0	0	0	0	0	0	0	0	0
2007-11-01	7	Late	0	0	0	0	0	0	1	0	0	0	0	0	0	0	0	0	0	0	0	0	0	0	0	0	0	0	0	0	0	0	0	0	0	0	0	0	0	0	0	0	0	0	0	0	0	0	0
2007-11-01	9	Late	1	0	0	0	0	0	0	5	0	0	0	0	0	0	0	0	0	0	0	0	0	0	0	0	0	0	0	0	0	0	0	0	0	0	0	0	0	0	0	0	0	0	0	0	0	0	0
2007-08-01	2	Pasture	0	0	0	27	29	0	0	2	0	0	0	1	0	0	0	1	0	1	9	1	1	1	8	2	1	1	2	1	0	0	0	0	0	0	0	0	0	0	0	0	0	0	0	0	0	0	0
2007-08-01	6	Pasture	1	0	0	0	0	11	0	3	0	0	0	0	0	0	0	0	0	0	0	0	0	0	0	1	0	0	0	0	0	0	0	0	0	0	0	0	0	1	24	6	2	1	1	0	0	0	0
2007-08-01	11	Pasture	0	2	0	19	7	2	0	1	0	0	6	0	0	0	0	0	0	0	0	0	0	0	0	1	0	0	1	0	0	0	0	0	0	0	1	0	0	0	1	0	0	0	1	0	0	0	0
2007-09-01	2	Pasture	0	0	0	4	10	0	0	0	0	0	2	0	0	2	0	1	0	13	9	0	1	0	0	0	0	0	0	0	0	0	0	0	0	0	2	0	0	0	0	0	0	0	4	0	0	0	0
2007-09-01	6	Pasture	0	0	0	0	0	15	0	5	0	0	0	0	0	0	0	0	0	0	0	0	0	0	0	0	0	0	2	0	0	1	0	0	0	0	0	0	0	0	16	0	0	0	1	0	0	7	0
2007-09-01	11	Pasture	0	0	1	3	1	3	0	0	0	0	0	0	0	0	0	0	0	0	0	0	0	0	0	0	5	0	1	0	0	0	0	0	0	0	25	0	0	0	0	0	0	3	0	0	0	0	0
2007-10-01	2	Pasture	0	0	1	0	0	0	0	0	0	0	0	0	0	0	0	0	0	12	0	0	0	0	1	0	0	0	0	0	0	0	0	0	0	0	0	0	0	0	0	0	0	0	0	0	0	0	0
2007-10-01	6	Pasture	0	0	0	0	1	3	0	0	0	0	0	0	0	1	0	0	0	14	0	0	0	0	0	0	1	0	2	0	0	0	0	0	0	0	0	0	0	0	0	2	0	0	0	0	0	0	0
2007-10-01	11	Pasture	0	0	0	0	0	0	0	0	0	0	0	0	0	0	0	0	0	26	0	0	0	0	0	0	0	0	0	0	0	0	0	0	0	0	0	0	0	0	0	0	0	0	0	0	0	0	0
2007-11-01	2	Pasture	0	0	0	0	0	0	0	6	0	0	0	0	0	0	0	0	0	0	1	0	0	0	0	0	0	0	0	0	0	0	0	0	0	0	0	0	0	0	0	0	0	0	0	0	0	0	0
2007-11-01	6	Pasture	1	0	0	0	0	0	0	0	0	0	0	0	0	0	0	0	0	0	0	0	0	0	0	0	0	0	0	0	0	0	0	0	0	0	0	0	0	0	0	0	0	0	0	0	0	0	0
2007-11-01	11	Pasture	0	0	0	0	0	0	0	2	0	0	0	0	0	0	0	0	0	0	0	0	0	0	0	0	0	0	0	0	0	0	0	0	0	0	0	0	0	0	0	0	0	0	0	0	0	0	0
2007-08-01	4	Forest	0	0	0	0	5	1	0	0	0	0	0	0	0	0	0	0	0	0	0	0	0	0	0	0	0	0	0	0	0	0	0	0	0	2	2	1	0	0	0	0	0	0	0	0	0	0	0
2007-08-01	5	Forest	0	0	0	1	0	0	0	0	0	0	0	0	0	0	0	0	0	0	0	0	0	0	0	0	0	0	0	0	0	1	0	0	0	0	0	0	1	0	0	0	0	0	0	0	0	1	0
2007-08-01	12	Forest	0	0	0	0	0	0	0	0	0	0	0	0	0	0	0	0	0	0	0	0	0	0	0	0	0	0	0	0	0	0	0	0	0	0	1	0	0	0	0	0	0	0	0	0	0	0	0
2007-09-01	4	Forest	0	0	0	1	1	3	0	1	1	0	0	0	0	0	0	0	0	0	0	0	0	0	0	0	0	0	0	0	0	0	0	0	0	0	1	0	0	0	0	0	0	0	0	0	0	0	0
2007-09-01	5	Forest	0	0	0	0	0	0	0	0	0	0	0	0	0	0	0	0	0	0	0	0	0	0	0	0	0	0	0	0	0	0	0	0	0	0	0	0	0	0	0	0	0	0	0	0	0	1	0
2007-09-01	12	Forest	0	0	0	0	1	1	1	0	0	0	0	0	0	0	0	0	0	0	0	0	0	0	0	0	0	1	0	0	0	0	0	0	0	0	0	0	0	0	0	0	0	0	0	0	0	1	0
2007-10-01	4	Forest	0	0	0	0	0	0	0	0	0	0	0	0	0	0	0	0	0	0	0	0	0	0	0	0	0	0	0	0	0	0	0	0	0	0	0	0	0	0	0	0	0	0	0	0	0	0	0
2007-10-01	5	Forest	0	0	0	0	0	0	0	0	0	0	0	0	0	0	0	0	0	0	0	0	0	0	0	0	0	0	0	0	0	0	0	0	0	0	0	0	0	0	0	0	0	0	0	0	0	0	0
2007-10-01	12	Forest	0	0	0	0	0	0	0	0	0	0	0	0	0	0	0	0	0	0	0	0	0	0	0	0	0	0	0	0	0	0	0	0	0	0	0	0	0	0	0	0	0	0	0	0	0	0	0
2007-11-01	4	Forest	0	0	0	0	0	0	0	0	0	0	0	0	0	0	0	1	0	0	0	0	0	0	0	0	0	0	0	0	0	0	0	0	0	0	0	0	0	0	0	0	0	0	0	0	0	0	0
2007-11-01	5	Forest	0	0	0	0	0	0	0	0	0	0	0	0	0	0	0	0	0	0	0	0	0	0	0	0	0	0	0	0	0	0	0	0	0	0	0	0	0	0	0	0	0	0	0	0	0	0	0
2007-11-01	12	Forest	0	0	0	0	0	0	0	0	0	0	0	0	0	0	0	0	0	0	0	0	0	0	0	0	0	0	0	0	0	0	0	0	0	0	0	0	0	0	0	0	0	0	0	0	0	0	0
		Total	9	10	5	76	76	49	12	34	7	4	16	4	3	10	4	8	7	69	20	2	3	2	10	6	8	3	12	2	2	5	2	3	3	3	33	2	5	2	49	11	4	5	9	5	2	15	3
[truncated: 61 more columns]

## Sheet: Metadata
Metadata
Trophic guild	Heribivore, Predator and Saprophage
Sampling_date	August 2007, September 2007, October 2007, November 2007
Plot number	Sampling plots from 1 - 12
Successional stage	We sampled plot from 4 successional stages
The following columns represent the abundances per morphoespecies per plot. Each morphoespecies was assigned to a particular family and guild
